# Supplementary material for: The clinical and genetic spectrum of inherited glycosylphosphatidylinositol deficiency disorders
Source: Brain. 2024 Mar 8;147(8):2775–90. doi: 10.1093/brain/awae056 (PMC11292905; doi:10.1093/brain/awae056)
Supplement: awae056_Supplementary_Data [file awae056_supplementary_data.zip]

Archive with 4 entries (4 files):
- brain-2023-02061-File008.pdf
- brain-2023-02061-File009.xlsx
- brain-2023-02061-File010.mp4
- brain-2023-02061-File011.mp4
