# Supplementary material for: The clinical and genetic spectrum of inherited glycosylphosphatidylinositol deficiency disorders
Source: Brain. 2024 Mar 8;147(8):2775–90. doi: 10.1093/brain/awae056 (PMC11292905; doi:10.1093/brain/awae056)
Supplement: awae056_Supplementary_Data [file awae056_supplementary_data.zip › brain-2023-02061-File009.xlsx]

## Sheet: Sheet 1 - GPI-AP Genes
Whole GPI-AP pathway	Synthesis stage	Remodelling and transamidase stage	Notes
ARV1	ARV1	GPAA1	PGAP5 ~ MPPE1
DPM1	DPM1	PGAP1	PGAP4 ~ TMEM246
DPM2	DPM2	PGAP2
DPM3	DPM3	PGAP3
GPAA1	MPDU1	PGAP4
MPDU1	PIGA	PGAP5
PGAP1	PIGB	PIGK
PGAP2	PIGC	PIGS
PGAP3	PIGF	PIGT
PGAP4	PIGG	PIGU
PGAP5	PIGH
PIGA	PIGL
PIGB	PIGM
PIGC	PIGN
PIGF	PIGO
PIGG	PIGP
PIGH	PIGQ
PIGK	PIGV
PIGL	PIGW
PIGM	PIGX
PIGN	PIGY
PIGO
PIGP
PIGQ
PIGS
PIGT
PIGU
PIGV
PIGW
PIGX
PIGY

## Sheet: Sheet 2 - Variant Analysis
GENE	ARV1	DPM1	GPAA1		PGAP1			PGAP2			PGAP3			PIGA								PIGB	PIGC		PIGF	PIGG														PIGK		PIGL		PIGN
FAMILY ID	F-37	F-53	F-54	F-65	F-9		F-69	F-6		F-49	F-22		F-66	F-12	F-16	F-17	F-28	F-43	F-45	F-52	F-75	F-13	F-8	F-38	F-61	F-3		F-10		F-18	F-31	F-35		F-46	F-51		F-55	F-58	F-74	F-7	F-56	F-14	F-68	F-11		F-15		F-19
Number of individuals	1	1	1	1	1		2	1		1	1		1	1	1	1	1	1	1	1	1	1	1	1	2	1		1		1	1	1		1	1		1	1	1	1	1	1	2	1		1		1
TESTING METHODOLOGY
Method of variant identification	Trio WES	Solo WES	Solo WES	Solo WES	Trio WES		Solo WES	Trio WES		Panel	Panel		Solo WES	Panel	Panel	Trio WES	Trio WES	WGS	Solo WES	Trio WES	Solo WES	Solo WES	WGS	Panel	Solo WES	WGS /CGH array		Solo WES		Panel	Trio WES	Panel		Solo WES	Trio WES		Solo WES	Solo WES	Solo WES	WGS	Solo WES	Solo WES	Solo WES	Panel		Trio WGS		Panel
Method of validating variant	Sanger sequencing	Sanger sequencing	Sanger sequencing	Sanger sequencing	Sanger sequencing		Sanger sequencing	Sanger sequencing		Sanger sequencing	Sanger sequencing		Sanger sequencing	Sanger sequencing	Sanger sequencing	Sanger sequencing	Sanger sequencing	Sanger sequencing	Sanger sequencing	Sanger sequencing	Sanger sequencing	Sanger sequencing	Sanger sequencing	Sanger sequencing	Sanger sequencing	Sanger sequencing		Sanger sequencing		Sanger sequencing	Sanger sequencing	Sanger sequencing		Sanger sequencing	Sanger sequencing		Sanger sequencing	Sanger sequencing	Sanger sequencing	Sanger sequencing	Sanger sequencing	Sanger sequencing	Sanger sequencing	Sanger sequencing		Sanger sequencing		Sanger sequencing
VARIANT DESCRIPTION
Genomic position change	Chr1:230990178TT>-	Chr20:50936213T>C	Chr8:144083951G>C	Chr8:144083494G>T	Chr2:196844056->TA	Chr2:196916502->T	Chr2:196885423C>A	chr11-3811361-C-	Chr11:3825056A>G	Chr11:3824013A>G	Chr17:39672852T>C	Chr17:39684709G>A	Chr17:39684625A>G	ChrX:15325157T>C	ChrX:15331576G>A	ChrX:15331540A>G	ChrX:15331786C>T	ChrX:15331218T>C	ChrX:15324756A>G	ChrX:15331930T>C	ChrX:15331575C>T	Chr15:55340602A>G	Chr1:172442546T>C	c.1694G>T	Chr2:46612340C>G	Chr4:521842G>A	Chr4 copy number loss	Chr4:516101A>C	chr4-521842-G-A	Chr4:530743C>T	Chr4:530726A>C	Chr4:515981C>T	Chr4:530467TT>-	Chr4:521842G>A	Chr4:521842G>A	Chr4:500593C>T	Chr4:533846AC>-	Chr4:539151AG>-	Chr4:523741C>T	Chr1:77169373C>T	Chr1:77163847G>A	Chr17:16299894CCCAGATGA>-	Chr17:16217401C>T	Chr18:62090580T>C	Chr18:62157746C>T	Chr18:62114560C>T	Chr18:62146972C>G	Chr18:62106862C>A	Chr18:62146988T>C
Coding sequence change^	c.363_364del	c.694A>G	c.527G>C	c.360G>T	c.2357_2358insTA (maternal)	c.393dup (paternal)	c.1272+1G>T	c.103del (maternal)	c.134A>G (paternal)	c.479A>G	c.914A>G (maternal)	c.320C>T (paternal)	c.404T>C	c.849-5A>G	c.355C>T	c.391T>C	c.145G>A	c.713A>G	c.1097T>C	c.1A>G	c.356G>A	c.847-10A>G	c.77A>G	c.859G>T	c.325G>C	c.1515G>A (maternal)	del(4)(p16.3)(D4S3360-) (paternal)	c.1030A>C	c.1515G>A	c.2569C>T	c.2552A>C	c.910C>T (maternal)	c.2294_2295del (paternal)	c.1515G>A	c.1515G>A (paternal)	c.352C>T (maternal)	c.2600_2601del	c.2712-2_2712-1del	c.1873C>T	c.262G>A	c.583C>T	c.347_355del	c.175C>T	c.2181-2A>G	c.284G>A	c.1251+1G>A	c.804G>C	c.1694G>T (paternal)	c.788A>G (maternal)
Protein sequence change^^	p.Ser122Glnfs*7	p.Lys232Glu	p.Trp176Ser	p.Glu120Asp	p.Arg786Serfs*35	p.Leu132Thrfs*18	p.(?)	p.Leu35Serfs*90	p.His45Arg	p.Tyr160Cys	p.Asp305Gly	p.Ser107Leu	p.Met135Thr	p.(?)	p.Arg119Trp	p.Phe131Leu	p.Val49Met	p.Lys238Arg	p.Leu366Pro	p.Met1Val	p.Arg119Gln	p.(?)	p.Asp26Gly	p.Glu287*	p.Ala109Pro	p.(Trp505*)	NA	p.Met344Leu	p.Trp505*	p.Gln857*	p.Gln851Pro	p.Arg304*	p.Phe765Cysfs*14	p.Trp505*	p.Trp505*	p.Arg118*	p.Leu867*	p.(?)	p.Arg625*	p.Asp88Asn	p.Arg195Cys	p.Asp116_Pro118del	p.Pro59Ser	p.(?)	p.(Arg95Gln)	p.(?)	p.(Trp268Cys)	P.Arg565Leu	p.His263Arg
Exon number position	3 out of 6	9 out of 10	5 out of 12	3 out of 12	25 out of 27	3 out of 27	NA	2 out of 7	4 out of 5	5 out of 8	8 out of 8	3 out of 8	3 out of 8	NA	2 out of 6	2 out of 6	2 out of 6	2 out of 6	5 out of 6	2 out of 6	2 out of 6	NA	2 out of 2	2 out of 2	4 out of 6	8 out of 13	NA	6 out of 13	8 out of 9	11 out of 13	11 out of 13	6 out of 13	11 out of 13	8 out of 13	8 out of 13	2 out of 13	12 out of 13	NA	9 out of 13	4 out of 11	6 out of 11	3 out of 7	1 out of 7	NA	5 out of 31	NA	9 out of 31	19 out of 31	9 out of 31
Codon change	gaTTcc/gacc	Aaa/Gaa	tGg/tCg	gaG/gaT	tct/tcTAt	gaactg/gaaActg	NA	Ctc/tct	Atc/Gtc	tAc/tGc	gAc/gGc	tCg/tTg	aTg/aCg	NA	Cgg/Tgg	Taa/Caa	Gtg/Atg	aAa/aGa	cTg/cCg	Atg/Gtg	cGg/cAg	NA	gAt/gGt	Gaa/Taa	Gca/Cca	tgG/tgA	NA	Atg/Ctg	tgG/tgA	Cag/Tag	cAa/cCc	Cga/Tga	TTt/--t	tgG/tgA	tgG/tgA	Cga/Tga	gAC/g--	NA	Cga/Tga	Gat/Aat	Cgc/Tgc	ttCCCAGATGAc/ttc	Ccc/Tcc	NA	cGc/cAc	NA	tgG/tgC	cGc/cTc	cAt/cGt
Consequence	Deletion	Missense	Missense	Missense	Insertion	Duplication	Splicing donor	Deletion	Missense	Missense	Missense	Missense	Missense	Splicing region	Missense	Missense	Missense	Missense	Missense	Start loss	Missense	Splicing region	Missense	Nonsense	Missense	Nonsense	Copy number loss	Missense	Nonsense	Nonsense	Missense	Nonsense	Deletion	Nonsense	Nonsense	Nonsense	Nonsense	Deletion & Splicing acceptor	Nonsense	Missense	Missense	Inframe deletion	Missense	Splicing acceptor	Missense	Splicing donor	Missense	Missense	Missense
Zygosity	Homozygous	Homozygous	Homozygous	Homozygous	Compound heterozygous		Homozygous	Compound heterozygous		Homozygous	Compound heterozygous		Homozygous	Hemizygous	Hemizygous	Hemizygous	Hemizygous	Hemizygous	Hemizygous	Hemizygous	Hemizygous	Homozygous	Homozygous	Homozygous	Homozygous	Compound heterozygous		Compound heterozygous		Homozygous	Homozygous	Compound heterozygous		Homozygous	Compound heterozygous		Homozygous	Homozygous	Homozygous	Homozygous	Homozygous	Homozygous	Homozygous	Compound heterozygous		Compound heterozygous		Compound heterozygous
dbSNIP ID	rs769858809	rs767948377	rs782220208	NA	rs767774867	NA	rs1258448629	NA	rs775162032	rs879255232	rs587777252	rs202146344	rs533721150	NA	rs587777396	NA	rs1569180100	NA	NA	NA	NA	rs779296101	rs756248499	rs770671752	NA	rs150259543	NA	rs757141700	rs150259543	rs1294683568	rs150802299	rs752545577	NA	rs150259543	rs150259543	rs782124562	NA	NA	rs749476176	rs771836178	rs151148520	rs1470883382	NA	rs1453224514	rs374704368	rs1462805697	rs1057520345	rs201835155	rs769911366
New Variant	No	Yes	No	Yes	No	Yes	No	Yes	Yes	No	No	No	No	Yes	No	Yes	No	Yes	Yes	No	No	No	Yes	No	Yes	No	No	No	No	No	No	No	No	No	No	No	No	Yes	Yes	Yes	No	No	Yes	No	No	No	No	No	No
ALLELE FREQUENCY [Allele Count / Total Allele Number]
gnomAD v3.1.2 (Highest subpopulation if applicable; 76,156 genomes)	0.00001314 (0.00002940, European (non-Finnish)) [2/152216]	0	0	0	0.000006572 (0.00001470, European (non-Finnish)) [1/152166]	0	0	0	0.000006572 (0.0001925, East Asian) [1/152156]	0	0.00004600 (0.00007240, African/African American) [7/152184]	0.0001576 (0.0003233, European (non-Finnish)) [24/152260]	0.0001313 (0.004134, South Asian) [20/152266]	0	0	0	0	0	0	0	0	0.000006573 (0.0002074, South Asian) [1/152128]	0	0	0	0.0007030 (0.001485, European (non-Finnish)) [107/152204] (1 homozygote)	NA	0.00001315 (0.0001310, Latino/Admixed American) [2/152038]	0.0007030 (0.001485 European (non-Finnish)) [101/152204]	0.000006571 (0.0004780, Other) [1/152176]	0.0001314 (0.0004101, African/African American) [20/152218]	0	0	0.0007030 (0.001485, European (non-Finnish)) [107/152204] (1 homozygote)	0.0007030 (0.001485, European (non-Finnish)) [107/152204] (1 homozygote)	0.000006573 (0.00001470, European (non-Finnish)) [1/152128]	0	0	0	0	0.0001578 (0.0004780, Other) [24/152098]	0.000006569 (0.0002068, South Asian) [1/152222]	0	0	0.00001972 (0.00004409, European (non-Finnish)) [3/152154]	0.00002632 (0.00005883, European (non-Finnish)) [4/152004]	0	0.00008555 (0.0008521, Latino/Admixed American) [13/151966]	0
gnomAD v2.1.1 (Highest subpopulation if available; 15,708 genomes and 125,748 exomes)	0.00001597 (0.0001635, Other) [4/250498]	0.00001194 (0.00009802, South Asian) [3/251288]	0.00002004 (0.0001634, South Asian) [5/249540]	0	0.000004094 (0.00006213, African/African American) [1/244238]	0	0	0	0.00001414 (0.0002005, East Asian) [4/282882]	0	0.00002484 (0.00004679, European (non-Finnish)) [7/281816]	0.0001545 (0.0002839, European (non-Finnish)) [43/278366]	0.0002870 (0.002224, South Asian) [72/250876]	0	0	0	0	0	0	0	0	0.00006513 (0.0004594, South Asian) [15/230292]	0.000003976 (0.000008790, European (non-Finnish)) [1/251492]	0.00001389 (0.00002961, European (non-Finnish)) [3/251910]	0	0.0006575 (0.001215, European (non-Finnish)) [186/282872]	NA	0.000003976 (0.000008790, European (non-Finnish)) [1/251494]	0.0006575 (0.001215 European (non-Finnish)) [157/282872]	0.00001205 (0.0001648, Other) [3/248912]	0.00004960 (0.0003205, African/African American) [14/282248]	0.000007953 (0.00001758, European (non-Finnish)) [2/251464]	0	0.0006575 (0.001215, European (non-Finnish)) [186/282872]	0.0006575 (0.001215, European (non-Finnish)) [186/282872]	0.000003977 (0.000008793, European (non-Finnish)) [1/251420]	0	0	0.000003984 (0.000008822, European (non-Finnish)) [1/251010]	0.00001236 (0.0001071, South Asian) [3/242686]	0.0001262 (0.0002379, South Asian) [35/277298]	0.000003977 (0.00003266, South Asian) [1/251446]	0	0	0.00001621 (0.00002917, Latino/Admixed American) [4/246758]	0	0	0.00001253 (0.00005952, Latino/Admixed American) [3/239518]	0.000004023 (0.00003271, South Asian) [1/248588]
Ensembl (Highest frequency observed)	0.0000318550 (TopMed) [?/?]	0.00001194 (gnomAD exomes r2.1.1) [3/251288]	0.00002004 (gnomAD exomes r2.1.1) [5/249540]	NA	0.0002595 (ALSPAC) [1/3854]	NA	0	0	0.0004628 (GEM-J) [7/15126]	0	0.001 (ALSPAC) [2/3854]	0.001 (ALSPAC [2/3854] & TWINSUK [2/3574])	0.001 (1000 Genomes Project Phase 3) [4/5008]	NA	0	NA	0	NA	NA	NA	NA	0.00006584 (GEM-J) [1/15188]	0.000003976 (gnomAD exomes v.2.1.1.) [1/251492]	0.0001389 (gnomAD exomes v.2.1.1.) [3/215910]	NA	0.001 (gnomAD exomes r2.1.1 [166/251480], gnomAD genomes v3.1.2 [107/152204], NCBI ALFA [200/198930], ALSPAC [2/3854] & TWINSUK [2/3574])	NA	0.00001315 (gnomAD exomes v.3.1.2.) [2/152038]	0.0013 (5/3854, ALSPAC)	0.00001205 (gnomAD exomes v.2.1.1.) [3/248912]	0.000199680511182109 (1000 Genomes Project Phase 3) [1/5008]	0.0002798 (TWINSUK) [1/3574]	NA	0.001 (gnomAD exomes r2.1.1 [166/251480], gnomAD genomes v3.1.2 [107/152204], NCBI ALFA [200/198930], ALSPAC [2/3854] & TWINSUK [2/3574])	0.001 (gnomAD exomes r2.1.1 [166/251480], gnomAD genomes v3.1.2 [107/152204], NCBI ALFA [200/198930], ALSPAC [2/3854] & TWINSUK [2/3574])	0.002595 (ALSPAC) [1/3854]	NA	NA	0.000003984 (gnomAD exomes v.2.1.1.) [1/251010]	0.00001236 (gnomAD exomes v.2.1.1.) [3/242686]	0.000399361022364217 (1000 Genomes Project Phase 3) [2/5008]	0.000006569 (gnomAD exomes v.3.1.2.) [1/152222]	NA	0.00007117 (NCBI ALFA) [1/14050]	0.0000318550 (TOPMed)	0.00002632 (gnomAD exomes v.3.1.2.) [4/152004]	0	0.000399361022364217 (1000 Genomes Project Phase 3) [2/5008]	0.00001236 (gnomAD exomes v.2.1.1.) [3/242686]
Iranome (~800 exomes)	0	0	0	0	0	0	0	0	0	0	0	0	0.001875 [3/1600]	0	0	0	0	0	0	0	0	0.0006250 [1/1600]	0	0	0	0	NA	0	0	0	0	0	0	0	0	0	0	0	0	0	0	0	0	0	0	0	0	0	0
GME Variome (~2,500 exomes)	0	0	0	0	0	0	0	0	0	0	0	0	0	0	0	0	0	0	0	0	0	0	0	0	0	0	NA	0	0	0	0	0	0	0	0	0	0	0	0	0	0	0	0	0	0	0	0	0	0
UK Biobank (394,841 exomes)	0	0	0	0	0.0000313796114385505 [23/732960]	0.00000271770886272037 [2/735914]	0	0	0	0	0.0000951205857253895 [70/735908]	0.000759587241108481 [559/735926]	0	0	0	0	0	0	0	0	0	0.0000205910453661911 [15/728472]	0	0	0.00000191939316465706 [1/520998]	0.00140775023575739 [1036/735926](1 homozygote)	NA	0	0.00140775023575739 [1/735926]	0	0	0.00000136012230219741 [1/735228]	0	0.00140775023575739 [1036/735926](1 homozygote)	0.00140775023575739 [1036/735926](1 homozygote)	0.0000278014089754068 [20/719388]	0	0	0	0	0.000258335629650041 [180/696768]	0	0	0.00000723681163447732 [5/690912]	0.0000312593438256 [23/735780]	0.0000189151987987393 [13/687278]	0.00000952422418391004 [7/734968]	0	0
TOPMed (132,345 genomes)	0.000015112 [4/264690]	0	0	0	0.0000037780 [1/264690]	0	0	0	0.0000037780 [1/264690]	0	0.000034002 [9/264690]	0.00014734 [39/264690]	0.000022668 [6/264690]	0	0	0	0	0	0	0	0	0.0000075560 [2/264690]	0	0	0	0.00059315 [157/264690]	NA	0.0000037780 [1/264690]	0.000593 [157/264690]	0.0000037780 [1/264690]	0.00015112 [40/264690]	0	0	0.00059315 [157/264690]	0.00059315 [157/264690]	0.000022668 [6/264690]	0	0	0	0	0.00013601 [36/264690]	0	0	0.0000037780 [1/264690]	0.000015112 [4/264690]	0.000011334 [3/264690]	0	0.00018890 [50/264690]	0
54KJPN (54,000 genomes)	0	0	0	0	0	0	0	0	0.000304 [33/108604]	0	0	0.000037 [4/108604]	0	0	0	0	0	0	0	0	0	0.000009 [1/108604]	0	0	0	0	NA	0	0	0	0	0.000018 [2/108604]	0	0	0	0.000009 [1/108604]	0	0	0	0	0.000009 [1/108604]	0	0	0	0.000009 [1/108594]	0	0	0.000009 [1/108604]	0
QSG Database (23,741 exomes)	0	[1/23741]* (minus 2 from total allele number)	[4/23741]* (minus 2 from total allele number) (1 homozygote)	[1/23741]* (minus 2 from total allele number)	0	0	0*	0	0	0	0	[6/23741]	[19/23741]* (minus 2 from total allele number)	0	[5/23741] (2 hemizygotes)	0	0	0	0	0	0	0	0	0	[3/23741]* (minus 2 from total allele number)	[25/23741]	NA	[1/23741]	0	0	[1/23741]	0	0	[25/23741]	[25/23741]	[1/23741]	0*	[0/23741]* (minus 2 from total allele number)	[1/23741]	[6/23741] (2 homozygotes)	[8/23741]* (minus 2 from total allele number)	0	0*	[1/23741]	[2/23741]	0	0	[1/23741]	0
IN SILICO PREDICTIONS AND CLASSIFICATION
GERP	3.83	5.88	5.56	4.39	2.06	2.74	5.12	NA	2.93	4.55	5.33	4.51	4.5	4.78	4.83	5.88	6.08	5.98	1.95	5.88	5.7	2.04	5.35	5.4	4.69	5.84	NA	-0.43	5.84	5.93	5.93	2.01	4.42	5.84	5.84	4.12	2.26	5.76	-1.96	4.89	4.58	3.31	5.4	4.38	5.47	4.93	5.47	6.06	5.46
CADD_Phred	NA	27.9	34	25.7	NA	NA	34	NA	12.72	29.5	31	26.9	25.4	23.6	28.5	23.7	25	27.5	20.8	19.54	24	26.1	23.3	40	23.3	42	NA	9.17	42	52	27.7	35	NA	42	42	37	NA	NA	35	27.4	32	NA	26.3	29.5	28.2	25.6	28.4	28.8	26.3
Polyphen-2	NA	PD (0.983)	PD (0.977)	PSD (0.708)	NA	NA	NA	NA	B (0.001)	PD (1.000)	PD (1.000)	PD (1.000)	PD (0.967)	NA	PD (1.000)	PD (0.996)	PD (1.000)	PD (0.957)	PSD (0.808)	PSD (0.817)	PSD (0.817)	NA	B (0.235)	NA	PSD (0.618)	NA	NA	PSD (0.618)	NA	NA	PD (1.000)	NA	NA	NA	NA	NA	NA	NA	NA	PD (0.988)	PD (1.000)	NA	PD (1.000)	NA	PD (1.000)	NA	PD (0.997)	PD (1.000)	PD (1.000)
SIFT	NA	Del (0.0000)	Del (0.0000)	Del (0.0040)	NA	NA	NA	NA	Del (0.0000)	Del (0.0010)	Del (0.0002)	Del (0.0000)	Del (0.0025)	NA	Del (0.0000)	Tol (0.604)	Del (0.0050)	Del (0.0000)	Del (0.045)	Del (0.0000)	Del (0.0001)	NA	Del (0.0000)	NA	Tol (0.1510)	NA	NA	Tol (0.913)	NA	NA	Del (0.005)	NA	NA	NA	NA	NA	NA	NA	NA	Del (0.001)	Del (0.000)	NA	Del (0.000)	NA	Del (0.000)	NA	Del (0.002)	Del (0.003)	Del (0.000)
PROVEAN	NA	D (-3.63)	D (-13.48)	N (-0.76)	NA	NA	NA	NA	NA	D (-7.07)	D (-6.09)	D (-5.43)	D (-4.03)	NA	D (-7.19)	D (-5.17)	D (-2.70)	D (-2.83)	N (-2.18)	N (-0.21)	D (-3.37)	NA	D (-6.92)	NA	N (-1.97)	NA	NA	N (-0.78)	NA	NA	D (-4.30)	NA	NA	NA	NA	NA	NA	NA	NA	D (-4.75)	D (-7.40)	NA	D (-7.93)	NA	D (-3.75)	NA	D (-11.09)	D (-6.45)	D (-7.79)
Mutation Taster	NA	DC (1.0000)	DC (1.0000)	DC (0.9984)	NA	NA	DC (1.0000)	NA	NA	DC (1.0000)	DC (1.0000)	DC (1.0000)	DC (1.0000)	NA	DC (1.0000)	DC (1.0000)	DC (1.0000)	DC (1.0000)	DC (0.9430)	DC (1.0000)	DC (1.0000)	NA	DC (1.0000)	DC (1.0000)	DC (0.5701)	DC (1.0000)	NA	PO (0.9458)	DC (1.0000)	DC (1.0000)	DC (1.0000)	DC (1.0000)	NA	DC (1.0000)	DC (1.0000)	DC (1.0000)	NA	NA	DC (1.0000)	DC (1.0000)	DC (1.0000)	NA	DC (0.9999)	DC (1.0000)	DC (1.0000)	DC (1.0000)	DC (1.0000)	DC (1.0000)	DC (1.0000)
IN SILICO PREDICTIONS AND CLASSIFICATION
ACMG-AMP / ACGS classification	Pathogenic (PVS1, PM2, PM3, PP5)	Likely pathogenic (PM2, PM3, PP3, PP4)	Likely pathogenic (PM2, PM3, PP3, PP4, PP5)	Likely pathogenic (PM2, PM3, PP3, PP4, PP5)	Pathogenic (PVS1_verystrong, PM2_moderate, PM3_moderate, PP4_supporting)	Pathogenic (PVS1_verystrong, PM2_moderate, PM3_moderate, PP4_supporting)	Pathogenic (PVS1, PM2, PM3)	Pathogenic (PVS1_verystrong, PM2_moderate, PM3_moderate, PP4_supporting)	Likely pathogenic (PM2_moderate, PM3_moderate, PP3_supporting, PP4_supporting)	Pathogenic (PS3, PM2, PM3, PP3, PP4, PP5)	Likely Pathogenic (PS3, PM2, PP3)	Likely pathogenic (PM2, PP2, PP3, PP4, PP5)	Uncertain significance (PM3, PP3, PP4)	Likely Pathogenic (PM2_moderate, PP3_supporting, PS4_supporting, PP1_moderate)	Likely Pathogenic (PS3, PM2, PP3)	Likely pathogenic (PM1, PM2, PP3, PP4, PP5)	Likely pathogenic (PM2, PP2, PP3, PP4, PP5)	Likely pathogenic (PS2, PM2, PP3, PP4, PP5)	Likely pathogenic (PS2, PM2, PP3, PP4)	Pathogenic (PVS1, PM2, PP3)	Likely pathogenic (PM2, PP2, PP3, PP4, PP5)	Pathogenic (PS4_strong, PM2_moderate, PM3_moderate, PP4_moderate)	Likely pathogenic (PM2_moderate, PM3_supporting, PP3_supporting, PP4_moderate)	Pathogenic (PVS1, PM2, PM3)	Likely pathogenic (PM2, PM3, PP3, PP4)	Pathogenic (PVS1, PS3, PP3, PP5)	Pathogenic (PVS1, PM2, PP4, PP5)	Likely pathogenic (PM2, PP2, PP3, PP4, PP5)	Pathogenic (PVS1, PS3, PP3, PP5)	Pathogenic (PVS1, PM2, PM3, PP5)	Likely pathogenic (PM2, PM3, PP3, PP4, PP5)	Pathogenic (PVS1, PM2, PP5)	Pathogenic (PVS1, PM2, PP4)	Pathogenic (PVS1, PS3, PM3, PP5)	Pathogenic (PVS1, PS3, PP4, PP5)	Pathogenic (PVS1, PP4, PP5)	Pathogenic (PVS1, PM2, PM3)	Pathogenic (PVS1, PM2, PM3)	Pathogenic (PVS1, PM2, PM3)	Likely pathogenic (PS4_supporting, PM2_moderate, PM3_supporting, PP3_supporting, PP4_moderate)	Uncertain Significance (PM3, PP3, PP4)	Likely pathogenic (PM2_moderate, PM4_moderate, PP4_moderate)	Likely pathogenic (PM2, PM3, PP3, PP4)	Pathogenic (PVS1_verystrong, PM2_moderate, PP4_supporting)	Likely pathogenic (PM2_moderate, PM3_moderate, PS4_supporting, PP4_supporting)	Pathogenic (PVS1_verystrong, PM2_moderate)	Likely pathogenic (PM2_moderate, PP3_supporting, PM3_moderate, PS4_moderate)	Likely pathogenic (PM2, PM3, PP3, PP4, PP5)	Likely pathogenic (PM2, PM3, PP1, PP3, PP4)
Rationale for inclusion	P ACMG-AMP classification	LP ACMG-AMP classification	LP ACMG-AMP classification	LP ACMG-AMP classification	P ACGS classification	P ACGS classification	P ACMG-AMP classification	P ACGS classification	LP ACGS classification	P ACMG-AMP classification	LP ACMG-AMP classification	LP ACMG-AMP classification	VUS ACMG-AMP classification; detected in trans with a pathogenic variant; multiple lines of computational evidence support a deleterious effect on the gene or gene product; only identified variant on WES; clinical phenotype in keeping with a GPI anchor deficiency disorder with infantile onset generalised seizures, moderate developmental delay, facial dysmorphism, and multisystem involvement	LP ACGS classification	LP ACMG-AMP classification	LP ACMG-AMP classification	LP ACMG-AMP classification	LP ACMG-AMP classification	LP ACMG-AMP classification	P ACMG-AMP classification	LP ACMG-AMP classification	P ACGS classification	LP ACGS classification	P ACMG-AMP classification	LP ACMG-AMP classification	P ACMG-AMP classification	P ACMG-AMP classification	LP ACMG-AMP classification	P ACMG-AMP classification	P ACMG-AMP classification	LP ACMG-AMP classification	P ACMG-AMP classification	P ACMG-AMP classification	P ACMG-AMP classification	P ACMG-AMP classification	P ACMG-AMP classification	P ACMG-AMP classification	P ACMG-AMP classification	P ACMG-AMP classification	LP ACGS classification	VUS ACMG-AMP classification; detected in trans with a pathogenic variant; multiple lines of computational evidence support a deleterious effect on the gene or gene product; only identified variant on WES; phenotype in keeping with a GPI anchor defiency disorder with hypotonia, tremor weakness, spasticity, abnormal neuroimaging, facial dysmorphism, and multisystem involvement	LP ACGS classification	LP ACMG-AMP classification	P ACGS classification	LP ACGS classification	P ACGS classification	LP ACGS classification	LP ACMG-AMP classification	LP ACMG-AMP classification
Diagnostic certainty	Genetically confirmed diagnosis of an IGD	Genetically confirmed diagnosis of an IGD	Genetically confirmed diagnosis of an IGD	Genetically confirmed diagnosis of an IGD	Genetically confirmed diagnosis of an IGD		Genetically confirmed diagnosis of an IGD	Genetically confirmed diagnosis of an IGD		Genetically confirmed diagnosis of an IGD	Genetically confirmed diagnosis of an IGD		Clinical diagnosis of an IGD: VUS plausibly explanatory (i.e. no data exclude pathogenicity but there are insufficient data to classify as P or LP) in the context of an individual with a strongly supportive phenotype	Genetically confirmed diagnosis of an IGD	Genetically confirmed diagnosis of an IGD	Genetically confirmed diagnosis of an IGD	Genetically confirmed diagnosis of an IGD	Genetically confirmed diagnosis of an IGD	Genetically confirmed diagnosis of an IGD	Genetically confirmed diagnosis of an IGD	Genetically confirmed diagnosis of an IGD	Genetically confirmed diagnosis of an IGD	Genetically confirmed diagnosis of an IGD	Genetically confirmed diagnosis of an IGD	Genetically confirmed diagnosis of an IGD	Genetically confirmed diagnosis of an IGD		Genetically confirmed diagnosis of an IGD		Genetically confirmed diagnosis of an IGD	Genetically confirmed diagnosis of an IGD	Genetically confirmed diagnosis of an IGD		Genetically confirmed diagnosis of an IGD	Genetically confirmed diagnosis of an IGD		Genetically confirmed diagnosis of an IGD	Genetically confirmed diagnosis of an IGD	Genetically confirmed diagnosis of an IGD	Genetically confirmed diagnosis of an IGD	Clinical diagnosis of an IGD: VUS plausibly explanatory (i.e. no data exclude pathogenicity but there are insufficient data to classify as P or LP) in the context of an individual with a strongly supportive phenotype	Genetically confirmed diagnosis of an IGD	Genetically confirmed diagnosis of an IGD	Genetically confirmed diagnosis of an IGD		Genetically confirmed diagnosis of an IGD		Genetically confirmed diagnosis of an IGD
^Nucleotide transcripts: ARV1 ENST00000310256.7; DPM1 ENST00000371582.8; GPAA1 ENST00000355091.9; PGAP1 ENST00000354764.9; PGAP2 ENST00000278243.9; PGAP3 ENST00000300658.9; PIGA ENST00000333590.6; PIGB ENST00000164305.10; PIGC ENST00000344529.5:; PIGF ENST00000281382.11; PIGG ENST00000310340.9; PIGK ENST00000359130.1; PIGL ENST00000225609.10; PIGN ENST00000357637.10; PIGP ENST00000360525.9:; PIGQ…
^^Protein transcrips: ARV1 ENSP00000312458.2; DPM1 ENSP00000360638.4; GPAA1 ENSP00000347206.4; PGAP1 ENSP00000346809.3; PGAP2 ENSP00000278243.4; PGAP3 ENSP00000300658.4; PIGA ENSP00000369820.3; PIGC ENSP00000356701.3; PIGF ENSP00000281382.6; PIGG ENSP00000311750.5; PIGK ENSP00000352041.1; PIGL ENSP00000225609.5; PIGN ENSP00000350263.4; PIGP ENSP00000353719.3; PIGQ ENSP00000026218.5; PIGS ENSP0000…
Abbreviations:
ACGS - Association for Clinical Genomic Science
ACMG - American College of Medical Genetics and Genomics
B - Benign
CADD - Combined Annotation Dependent Depletion
CGH - Comparative Genomic Hybridisation
D - Damaging
DC - Disease causing
Del - Deleterious
GERP - Genomic Evolutionary Rate Profiling
GME - The Greater Middle East
N - Netural
NGS - Next Generation Sequencing
N/A - Not available / Not applicable
PD - Probably Damaging
PM - Pathogenic Moderate
PO - Polymorphism
PP - Pathogenic Supporting
PS - Pathogenic Strong
PSD - Possibly Damaging
PVS - Pathogenic Very Strong
SNP - Single Nucleotide Polymorphism
Tol - Tolerated
VUS - Variant of Uncertain Significance
WES - Whole Exome Sequencing
[truncated: 57 more columns]

## Sheet: Sheet 3 - Figure 3A Annotations
Family	Gene	Image parts	Dysmorphic features
F-69	PGAP1	1-3	Hyptertelorism, telecanthal folds, dense arched eyebrows, small nose with everted nares and prominent columella, depressed glabella, round face, exaggerated Cupid's bow, large posteriorly-rotated ears with an irregular upper lateral border
F-69	PGAP1	4-5	Hyptertelorism, telecanthal folds, sparse arched eyebrows, small nose with everted nares and prominent columella, depressed glabella, round face, exaggerated Cupid's bow, large posteriorly-rotated ears with an irregular upper lateral border
F-54	GPAA1	6-7	Exaggerated Cupid's bow
F-56	PIGK	8-9	Hypertelorism, telecanthal folds, epicanthal folds, depressed glabella, malar flattening, high arched palate, micrognathia, talipes equinus
F-71	PIGN	10-12	Hypertelorism, telecanthal folds, sparse eyebrows, depressed glabella, malar flattening, exaggerated Cupid's bow, micrognathia, large posteriorly-rotated ears
F-72	PIGN	13-15	Microcephaly, hypertelorism, epicanthal folds, upslanting palpebral fissures, wide sparse eyebrows, depressed glabella, prominent wide nasal tip with prominent columella, malar flattening, deep philtrum, exaggerated Cupid's bow, small mouth, high arched palate, hypoplastic malpositioned teeth, micrognathia, low anterior hairline, large posteriorly-rotated ears with an irregular upper lateral bord…
F-50	PIGN	16-18	Short, arthrogrypotic, hands and feeth with hypoplastic nails aggecting the feet more than the hands
F-70	PIGQ	19-21	Microcephaly, hypertelorism, epicanthal folds, upslanting palpebral folds, thick inner 1/3 eyebrow and thin outer 2/3 eyebrow, depressed glabella, malar flattening, short philtrum, wide-spaced malpositioned teeth, low anterior hair line, large posteriorly-rotated ears
F-58	PIGG	22	Epicanthal folds, exaggerated Cupid's bow
F-68	PIGL	23-25	Telecanthal folds, sparse eyebrows, depressed glabella, exaggerated Cupid's bow, wide-spaced malpositioned teeth
F-68	PIGL	26-27	Hypertelorism, telecanthal folds, dense arched eyebrows, depressed glabella, round face, exaggerated Cupid's bow, large posteriorly-rotated ears with an irregular upper lateral border
F-59*†	PIGS	28	Bitemporal narrowing, upslanting palpebral fissures, exaggerated Cupid's bow
F-60*	PIGS	29-30	Microcephaly,bitemporal narrowing, upslanting palpebral fissures, exaggerated Cupid's bow
F-60*	PIGS	31	Microcephaly, positional plagiocephaly, upslanting palpebral fissures, downslanting eyebrows, exaggerated Cupid's bow, high arched palate
F-53	DPM1	32-33	Depressed glabella, exaggerated Cupid's bow, large ears, hypopigmented hair
F-73	PIGW	34	Microcephaly, bitemporal narrowing, epicanthal folds, narrow palpebral fissures, depressed glabella, malar flattening, deep philtrum, exaggerated Cupid's bow, small mouth, high arched palate, micrognathia, low anterior hair line, large posteriorly rotated ears
F-55†	PIGG	35	Bitemporal narrowing, downslanting eyebrows, large ears
* Reproduced with permission from: Efthymiou S, Dutra-Clarke M, Maroofian R, et al. Expanding the phenotype of PIGS-associated early onset epileptic developmental encephalopathy. Epilepsia. 2021;62(2):e35-e41.
† Clinical video also available.
